# Supplementary material for: An In Silico Deep Learning Approach to Multi-Epitope Vaccine Design: A Hepatitis E Virus Case Study
Source: Vaccines (Basel). 2023 Mar 22;11(3):710. doi: 10.3390/vaccines11030710 (PMC10059858; doi:10.3390/vaccines11030710)
Supplement: Supplementary file 1 [file vaccines-11-00710-s001.zip]

Archive with 1 entries (1 files):
- vaccines-2051864-supplementary.pdf
